# Supplementary material for: NAD+ and Sirt5 restore mitochondrial bioenergetics failure and improve locomotor defects caused by sucla2 mutations
Source: JCI Insight. 2026 Jan 23;11(2):e181812. doi: 10.1172/jci.insight.181812 (PMC12892911; doi:10.1172/jci.insight.181812)
Supplement: Supplemental data set 1 [file jciinsight-11-181812-s235.xlsx]

## Sheet: Sheet1
Fold-change to median wild-type of the same batch
ND	not determined
italic	outlier
			Ala	Asp	Lys	Gln	Glu	Pro	Arg	Orn	Citru	Arg-Succ	Ser	Gly	Cys	SAM	Met	Trp	Thr	Tyr	Asn	His	Phe	Leu/Ile		aKG	Succ-CoA	Xanthine	Hypoxanthine		ATP	ADP
BATCH	NUTRITIONAL STATE	GENOTYPE	Alanine	Aspartate	Lysine	Glutamine	Glutamate	Proline	Arginine	Ornithine	Citrulline	Arginino-Succinate	Serine	Glycine	Cystathionine	S-adenosylmethionine	Methionine	Tryptophan	Threonine	Tyrosine	Asparagine	Histidine	Phenylalanine	Leucine / Isoleucine		alpha-ketoglutarate	Succinyl-CoA	Xanthine	Hypoxanthine		ATP	ADP
1	FASTED	wild-type	1.01432	0.947795	1	1.09659	1.00705	1	1.09604	1.04828	1.03807	1.6238	1.0472	1.09858	0.892871	1.07858	0.978191	1.10805	0.876412	1	1	1.0165	1.0245	0.994292		1.02323	ND	0.849289	0.77676		0.82002	0.900535
1	FASTED	wild-type	0.933604	0.920114	1.21746	0.9024	1	1.16478	1	0.994681	0.980075	1.21075	1.00696	0.901189	1.1539	0.984847	0.99233	0.976958	1	1.14198	0.880971	0.970106	1	0.791732		1.02369	ND	0.878645	0.891496		0.912816	0.964035
1	FASTED	wild-type	1.00071	1.02655	1.22123	1.16208	1.06498	1.23432	1.15183	1.06468	1.02423	1.60834	0.967379	1	1.23387	1	1.07212	1.17232	1.08455	1.23553	1.07114	1.00742	1.07537	0.901833		1	ND	1.53344	0.869078		0.928744	1.08626
1	FASTED	wild-type	0.910233	1.06622	0.698891	1	0.966076	0.741646	0.937202	1	0.845219	1.34257	0.979104	0.975693	0.965295	0.983011	1.0087	0.94808	0.751364	0.957626	1.00449	0.960233	0.88725	0.838223		0.984112	ND	0.893343	0.891961		0.836321	0.924085
1	FASTED	wild-type	1.14307	1	0.77229	0.994708	0.924829	0.829638	0.968215	0.969963	1	2.01062	1	1.0336	1	1.00712	1	1	1.02706	0.954408	0.990072	1	0.884473	1.98236		0.961306	ND	1.34529	0.936634		0.972807	1.06196
1	FASTED	sucla2-/-	0.870128	0.751819	1.09016	0.60818	1.13781	0.91338	1.2392	1.13277	1.24953	1.12471	0.67098	0.808924	1.04303	1.61598	0.93319	0.952416	0.834361	0.882421	0.626347	0.718221	0.919341	0.622388		2.22255	ND	0.849579	0.716731		0.659961	0.877125
1	FASTED	sucla2-/-	0.758288	0.82668	0.874707	0.599495	1.15818	0.765003	0.743117	0.969157	0.912954	1.51818	0.617462	0.81151	0.701317	1.46148	0.825748	0.839766	0.76448	0.749979	0.640021	0.637911	0.776554	0.473995		1.90239	ND	1.1001	0.836727		0.75775	0.972666
1	FASTED	sucla2-/-	0.767513	0.634949	0.661029	0.620507	1.20732	1.03007	0.806207	1.01747	1.39825	1.5926	0.656685	0.880123	0.893894	1.3496	0.8582	0.850219	0.860939	0.850427	0.578577	0.748899	0.778633	0.543654		2.39143	ND	1.1024	0.861796		0.876734	0.87584
1	FASTED	sucla2-/-	0.835929	0.723696	0.906375	0.582843	0.974875	0.682443	1.0462	1.22667	1.18408	1.18102	0.58725	0.756613	0.603096	1.17331	0.94681	0.888718	0.710989	0.731706	0.608851	0.535634	0.937706	0.551025		2.09299	ND	0.805748	0.881525		0.672563	0.920307
1	FASTED	sucla2-/-	0.669674	0.938579	1.81211	0.857159	1.17888	2.4598	1.04366	1.10836	1.28876	1.17883	0.954789	0.803071	1.49488	1.28826	1.09299	1.03722	1.34497	1.57636	0.855801	1.01164	0.995275	0.432572		1.59335	ND	0.599171	0.717363		0.532819	0.68863
1	FASTED	sucla2+/+ubi:sirt5	1	0.88352	0.651322	0.633017	0.780273	0.522231	0.92554	1.01838	0.66794	1	0.654564	0.69717	0.779809	0.861768	0.861262	0.77018	0.670682	0.738542	0.540619	0.526262	0.882665	1		0.911535	ND	0.928474	1		1.07549	1.01981
1	FASTED	sucla2+/+ubi:sirt5	1.02109	0.854554	0.304725	0.478936	0.694444	0.46169	0.741858	0.936928	0.558716	1.26335	0.613954	0.718574	0.634005	0.857107	0.752987	0.743689	0.569752	0.635754	0.444934	0.493967	0.852994	1.54479		0.853968	ND	1.21057	0.998907		0.927205	0.979233
1	FASTED	sucla2+/+ubi:sirt5	0.995186	1.03812	0.466932	0.634043	1.02876	0.716504	0.921041	1.05526	0.941013	1.26475	0.864611	1.06328	1.0138	1.1202	0.958207	0.931513	0.842075	0.872587	0.5547	0.719471	1.02736	1.34683		1.16491	ND	1.4534	1.10083		1.1118	1.02763
1	FASTED	sucla2+/+ubi:sirt5	0.888877	1.01103	0.423532	0.604878	0.913	0.583832	0.963862	1.08186	0.754544	0.897173	0.748005	0.913476	0.810669	1.06344	1.01141	1.00391	0.753109	0.843948	0.557402	0.620023	1.09799	0.920045		1.11779	ND	0.891877	0.952278		1	0.955191
1	FASTED	sucla2+/+ubi:sirt5	1.44185	0.922477	0.313279	0.436046	0.83748	0.504566	0.785557	1.15412	0.655429	0.980656	0.644359	0.699464	0.782397	1.06442	0.869152	0.772481	0.618686	0.675431	0.437539	0.456526	0.895532	0.952949		1.17192	ND	1	1.16258		0.965246	1
1	FASTED	sucla2-/-ubi:sirt5	0.814834	0.355552	0.367184	0.340172	1.01772	0.567738	0.637417	0.900905	0.879011	0.798961	0.354237	0.576377	0.524399	1.30466	0.629766	0.413376	0.553421	0.495275	0.291087	0.291178	0.653314	0.807517		2.18599	ND	1.05308	0.900471		0.962171	0.83403
1	FASTED	sucla2-/-ubi:sirt5	0.756683	0.3753	0.629345	0.348719	1.13998	0.58955	0.900658	0.884835	1.16162	0.627605	0.383418	0.663027	0.57355	1.22405	0.58788	0.615222	0.584986	0.60363	0.256467	0.398992	0.709654	0.701373		2.62016	ND	1.01582	0.813515		0.946919	0.890092
1	FASTED	sucla2-/-ubi:sirt5	0.91821	0.35708	0.57821	0.349664	1.0454	0.542796	0.945472	0.921715	1.09936	1.06649	0.353009	0.583492	0.541104	1.34068	0.799613	0.688917	0.591423	0.624328	0.253325	0.351136	0.878695	1.12226		2.49929	ND	1.31682	0.988134		1.22622	1.09268
1	FASTED	sucla2-/-ubi:sirt5	0.897883	0.424443	0.3581	0.428932	1.17329	0.688735	0.733845	0.917023	1.16812	0.838304	0.407092	0.744809	0.622214	1.30334	0.620341	0.660455	0.638229	0.562509	0.321873	0.468262	0.699742	1.00987		2.37505	ND	1.1235	0.952175		1.21807	1.10241
1	FASTED	sucla2-/-ubi:sirt5	0.751883	0.235386	0.307835	0.258154	0.954817	0.671833	0.492461	0.606701	0.997091	0.841683	0.236273	0.439703	0.46814	0.864226	0.37722	0.516373	0.460328	0.428045	0.201477	0.268654	0.600103	0.758621		2.6001	ND	1.10805	0.908716		1.04328	0.966433
2	FASTED	wild-type	1.09299	1.01974	1.08194	0.941284	1.01607	1.08703	0.942382	0.977823	0.939073	0.976305	1.01516	1.01302	1.10388	0.997885	1.05454	1.07033	1.00171	1.09501	1.03345	0.978337	1.08375	1.18732		0.968596	1.12297	1.06348	1.02601		0.951625	1.02793
2	FASTED	wild-type	0.985582	0.835587	1.79209	1.07251	1.03361	1.16984	1.05762	1.01795	1.23751	1.2979	0.984844	0.939686	1.07035	1.1542	1.03805	0.997406	1.14539	1.10577	0.983365	0.900077	1.11424	1.19384		1.18241	2.30781	0.954679	0.843896		0.926558	1.01086
2	FASTED	wild-type	0.946141	0.962895	0.81364	0.833782	0.96299	0.963834	0.932662	0.996946	0.901659	1.0237	1.01573	0.95463	0.91723	0.970472	0.99394	0.99453	0.99829	1.02682	0.90245	1.00141	1.01114	1.02775		1.0314	0.558946	1.17001	1.02373		1.01175	0.989141
2	FASTED	wild-type	1.01442	0.980258	1.06547	1.01022	1.02981	0.931161	1.08667	1.00303	1.03509	0.945144	0.94934	1.00432	0.859542	0.963199	0.86078	1.03386	0.986633	0.97318	0.985487	1.02303	0.98886	0.898376		1.08812	1.41772	0.999967	1.00461		0.988255	0.97889
2	FASTED	wild-type	0.926653	1.06402	0.930082	1.00349	0.979633	0.875009	1.06096	1.07779	1.08719	1.06664	0.957697	0.995675	0.987033	1.0531	1.00606	1.00259	0.951143	0.906578	1.01544	0.998587	0.954007	0.887007		0.925279	0.877031	1.00003	0.995389		1.04388	0.969664
2	FASTED	wild-type	1.09067	1.07499	0.934527	0.996513	0.983934	1.03617	0.941161	0.996969	0.964911	0.805274	1.03217	1.03464	1.01297	1.00212	0.950349	0.926582	1.03494	0.922537	1.01451	1.03412	0.946424	0.972254		0.857339	0.49439	0.991033	0.944012		1.07285	1.05574
2	FASTED	sucla2-/-	0.622023	0.613709	2.02278	0.435704	0.8952	0.762478	1.88906	1.41755	1.37746	1.35444	0.584855	0.564275	1.18043	1.5459	1.67341	1.4482	0.996515	1.99673	0.394962	0.46928	1.96374	1.85699		2.00205	10.2541	1.07317	0.931903		0.871245	0.967981
2	FASTED	sucla2-/-	0.820365	0.936427	0.901452	0.631675	0.969014	0.864091	1.23974	1.0264	1.19234	1.10242	0.806844	0.85457	0.883403	1.10225	1.02743	1.08091	0.84062	1.13676	0.599203	0.769928	1.09372	1.10262		1.28827	2.4816	0.987786	1.03819		1.05648	1.12697
2	FASTED	sucla2-/-	0.850218	0.923437	2.19715	0.687144	0.985096	1.07248	1.78295	1.31351	1.7623	1.57741	0.952315	0.820854	1.40215	1.23238	1.54747	1.55389	1.22629	2.16426	0.721232	0.968964	1.72907	2.18276		1.53085	1.57689	1.09285	1.07325		1.10663	1.23356
2	FASTED	sucla2-/-	0.869691	0.975318	1.91468	0.845999	0.910499	0.994152	1.33658	0.953273	1.29797	1.18719	0.808518	0.899275	0.862882	1.07088	1.09348	1.04592	1.04988	1.329	0.739865	0.724585	1.35677	1.33602		1.06885	4.52939	1.31315	1.10282		0.905138	0.893576
2	FASTED	sucla2+/+ubi:sirt5	0.854992	1.01946	0.499741	0.621322	0.980648	0.833474	0.784971	0.892849	0.731823	0.781777	0.817881	0.916126	0.753708	0.91232	0.805785	0.802309	0.792362	0.750153	0.761252	0.707188	0.861531	0.749084		0.925582	0.424943	1.07046	0.895662		0.880936	0.864701
2	FASTED	sucla2+/+ubi:sirt5	1.01924	1.09536	0.564819	0.681404	1.02439	0.887258	0.650189	0.987081	0.851248	0.922858	0.930256	1.0661	0.916993	0.951803	0.899851	0.97922	0.939261	0.785022	0.810606	0.770677	0.961297	0.809831		0.941095	1.23041	1.10561	0.867626		0.910263	0.925325
2	FASTED	sucla2+/+ubi:sirt5	0.940947	1.17117	0.502307	0.62211	1.01868	0.904768	0.830094	1.07102	0.839194	0.750173	0.942908	1.0045	0.835082	0.959829	0.920429	0.870883	0.803779	0.878511	0.810168	0.796167	0.990076	0.767533		0.978366	0.664341	1.16198	0.906529		0.988408	0.947219
2	FASTED	sucla2+/+ubi:sirt5	0.860435	0.846012	0.552306	0.604502	0.8831	0.776818	0.710678	0.798249	0.8093	0.712082	0.831719	0.857065	0.708009	0.860207	0.881261	0.686504	0.797253	0.831628	0.757502	0.720744	0.858771	0.764399		0.610468	0.546204	1.06244	0.913584		0.736548	0.926948
2	FASTED	sucla2+/+ubi:sirt5	0.896646	0.951042	0.613754	0.635835	0.922226	0.860212	0.807123	0.900766	0.915377	0.800079	0.865784	0.923456	0.837719	0.911149	0.84961	0.926729	0.801337	0.789286	0.764368	0.74917	0.927316	0.792156		0.686063	1.72206	1.12079	0.87536		0.842744	0.917273
2	FASTED	sucla2+/+ubi:sirt5	0.927476	1.11595	0.698749	0.712034	1.04232	1.00586	0.934777	1.01851	1.06411	1.14521	0.9268	0.969036	0.885471	1.10926	1.01722	0.927614	0.855928	0.870592	0.825665	0.914104	0.881213	0.8104		1.25858	0.847882	1.18512	0.999518		1.02698	0.959678
2	FASTED	sucla2-/-ubi:sirt5	0.618306	0.357979	1.89384	0.344491	0.842006	0.689442	1.92123	1.57955	1.75471	2.48863	0.342485	0.450502	0.645303	1.66171	2.40432	1.59569	0.987785	1.64216	0.250817	0.230259	2.20954	2.18536		2.61918	8.15232	1.29129	1.05863		0.806393	0.83421
2	FASTED	sucla2-/-ubi:sirt5	0.655774	0.477518	2.24569	0.352304	0.791427	0.616478	2.03616	1.50456	2.00687	2.42953	0.499267	0.522374	0.648023	1.32537	1.91575	2.00906	1.09428	2.47949	0.392979	0.3665	2.68801	2.40819		1.89405	3.2171	1.38656	1.08883		0.885153	0.800339
2	FASTED	sucla2-/-ubi:sirt5	0.798347	0.597185	1.15008	0.426365	0.956173	0.799013	1.32242	1.21626	1.21563	1.63012	0.560505	0.735768	0.556377	1.30055	1.35858	1.3255	0.83482	1.3872	0.418177	0.260299	1.61641	1.29757		1.9598	5.7076	1.39976	1.12036		0.736	0.88517
2	FASTED	sucla2-/-ubi:sirt5	0.86153	0.645683	1.84234	0.635487	1.12476	1.09669	2.05772	1.44904	4.02037	2.45112	0.627192	0.73017	0.796314	1.37231	1.769	1.96297	1.26089	3.0387	0.639288	0.749035	2.20673	1.95909		2.51973	3.71545	1.00097	0.995765		0.927537	0.911468
2	FASTED	sucla2-/-ubi:sirt5	0.789967	0.839311	0.824755	0.578224	0.961815	0.834956	0.985188	1.09405	1.03031	1.00096	0.792707	0.767521	0.561347	1.13039	0.96685	0.897471	0.798633	0.901305	0.625805	0.640796	0.977502	0.893535		1.37362	2.13395	1.34683	1.04939		0.823014	0.846682
3	FED	wild-type	1.00521	0.95878	0.908877	1.11129	1.01886	1.2486	0.973155	0.974539	0.968856	0.965037	1.05865	0.970963	1.0565	1.02194	1.02236	0.94043	0.958914	0.996648	1.02178	0.973065	1.21277	1.1527		0.946572	1.04814	1.01573	1.14276		1.01739	0.99489
3	FED	wild-type	1.16441	1.26096	1.09112	1.15524	1.16282	1.16963	1.02685	1.02546	1.24107	1.03496	1.1748	1.13746	1.1428	1.04552	1.16546	1.24615	1.13171	1.00335	1.30196	1.20175	1.41739	1.02394		1.01872	0.798464	1.00645	1.13497		1.1781	1.02688
3	FED	wild-type	0.994791	0.716866	1.21174	0.992322	1.07121	1.01423	1.05277	1.02807	1.0815	1.17589	0.9505	0.86009	1.04462	1.02212	1.03316	1.02791	1.07682	1.15684	0.992523	0.895014	0.943191	0.976057		1.49329	2.97326	1.02124	0.975051		0.897652	1.00511
3	FED	wild-type	1.22874	0.794516	1.36933	1.00768	0.945815	0.985769	1.19872	1.07613	0.848968	1.35871	0.989762	0.928369	0.93801	0.849002	0.977643	1.05083	1.04109	1.21363	1.00748	0.967827	1.05681	1.04178		0.994631	2.28833	0.993554	0.919058		0.758119	0.791908
3	FED	wild-type	0.87875	1.08848	0.565718	0.875364	0.981136	0.715484	0.661946	0.827348	1.03114	0.728183	1.01024	1.02904	0.782929	0.978055	0.83603	0.972088	0.749568	0.66737	0.980865	1.07152	0.776312	0.549325		0.997413	0.903758	0.707473	1.02495		1.14543	1.01927
3	FED	wild-type	0.963874	1.04122	0.483582	0.891893	0.980472	0.887301	0.491631	0.77709	0.306543	0.791775	0.933117	1.02998	0.955376	0.73064	0.827018	0.819092	0.792738	0.809373	0.948496	1.02693	0.872189	0.748625		1.00259	0.951858	0.923325	0.847938		0.982611	0.767977
3	FED	sucla2-/-	0.56878	0.25018	1.98067	0.47117	0.733909	0.230059	1.20147	0.715625	2.41816	0.845682	0.24876	0.349462	0.556087	1.71734	0.880763	0.677939	0.531511	0.238964	0.186363	0.259837	0.699154	0.309516		3.56856	5.40897	2.05046	1.18259		0.835197	0.858018
3	FED	sucla2-/-	0.628564	0.204632	1.62246	0.486807	0.869299	0.299581	0.896617	0.64271	2.11014	0.748569	0.224922	0.394563	0.489528	1.59363	0.552753	0.568415	0.475396	0.171394	0.243319	0.296916	0.488242	0.238943		3.98434	3.14133	1.25036	1.0672		0.727999	0.928773
3	FED	sucla2-/-	0.689404	0.491183	2.21022	0.708513	0.968033	0.320365	1.04482	0.722072	2.61692	0.854195	0.440729	0.633129	0.730683	1.35567	0.677788	0.864196	0.675071	0.244171	0.435144	0.586883	0.645222	0.388986		3.56091	2.36479	1.36956	1.34336		1.06567	1.04024
3	FED	sucla2-/-	0.70416	0.714002	1.60353	0.622651	0.862712	0.490316	0.846702	0.664118	2.25414	0.864931	0.586356	0.707539	0.840228	1.59921	1.02029	0.982802	0.636617	0.291901	0.557874	0.655816	0.753993	0.465013		2.24508	1.66467	1.30119	1.21643		1.13116	1.0082
3	FED	sucla2-/-	0.843302	0.749093	2.02376	0.716624	1.03506	0.495529	1.15895	0.806103	2.15325	0.928898	0.609685	0.85391	1.21549	1.64745	1.02812	1.19556	0.865874	0.453745	0.675795	0.959955	0.871144	0.562984		2.6004	5.36547	1.28108	1.21411		1.02591	1.15539
3	FED	sucla2+/+ubi:sirt5	0.925595	1.10142	0.781223	0.92336	1.19656	1.21466	0.740717	0.893168	1.23907	0.948729	0.998095	1.16444	1.2778	1.18056	1.00702	1.10571	1.05471	0.496114	0.904932	1.10777	1.02511	0.883997		1.55233	1.08695	0.982487	0.998753		1.08727	1.02775
3	FED	sucla2+/+ubi:sirt5	1.01363	1.12935	1.67155	1.0994	1.29283	1.48443	1.44771	1.42501	1.24165	1.83898	1.33787	1.16091	1.66681	1.24246	1.48051	1.35176	1.51237	0.903593	1.17088	1.23327	1.52515	1.52674		1.34639	0.536669	1.14734	0.920421		1.25375	1.13557
3	FED	sucla2+/+ubi:sirt5	1.07672	1.25679	1.03337	1.0301	1.25996	1.43783	0.985934	0.993689	1.40822	1.16356	1.10922	1.07635	1.81654	1.1897	1.19025	1.23267	1.15879	0.733289	1.13734	1.19194	1.30401	1.05343		1.48681	1.9128	0.869951	0.802952		1.13952	1.02423
3	FED	sucla2+/+ubi:sirt5	1.09043	1.09906	1.69223	1.06186	1.31828	1.49963	1.50475	1.22741	1.48156	1.75675	1.16314	1.13504	1.63153	1.36088	1.45611	1.3465	1.42312	0.982049	1.14864	1.22638	1.72698	1.82252		1.9344	1.14347	0.973593	0.919074		1.22948	1.16853
3	FED	sucla2+/+ubi:sirt5	1.00042	1.09177	1.32112	1.03869	1.32271	1.50923	1.24317	1.14872	1.3248	1.36236	1.21633	1.16018	1.21708	1.32793	1.18507	1.25251	1.2005	0.746536	1.15524	1.17571	1.46279	1.24446		2.00586	2.2457	1.00342	0.875451		1.17239	1.05261
3	FED	sucla2+/+ubi:sirt5	0.918629	1.0645	1.16177	1.04668	1.18807	1.4268	1.0806	1.02391	1.29327	1.40405	1.08509	1.02884	1.36957	1.11697	1.03328	1.17063	1.12482	0.632362	0.953272	1.15825	1.20543	1.14434		1.67528	1.18854	1.12333	0.893769		1.16556	1.03814
3	FED	sucla2-/-ubi:sirt5	0.730166	0.339491	1.31858	0.620166	1.12506	0.721228	1.05854	0.787627	1.74956	1.07604	0.465677	0.608471	0.656401	1.46215	0.760665	0.779582	0.580913	0.335538	0.447564	0.444809	0.790346	0.733478		3.55863	2.80351	1.6032	1.06093		0.929296	0.887404
3	FED	sucla2-/-ubi:sirt5	0.616285	0.414677	0.815732	0.497714	1.05661	0.517472	0.646207	0.682216	1.58861	0.628685	0.403963	0.574968	0.680272	2.01474	0.808141	0.703768	0.506432	0.238358	0.39226	0.531782	0.677159	0.357637		3.34836	6.26016	1.00459	0.816839		0.909476	0.98736
3	FED	sucla2-/-ubi:sirt5	0.544633	0.26563	1.47649	0.299094	0.768404	0.229443	1.03553	0.772982	1.58007	0.501174	0.238718	0.352142	0.407356	2.05027	0.718812	0.804977	0.405628	0.277915	0.197008	0.208327	0.851483	0.322654		2.50182	2.70411	1.1822	1.09214		0.890325	0.879711
3	FED	sucla2-/-ubi:sirt5	0.828123	0.782274	0.727396	0.806104	1.12944	1.05131	0.664368	0.838137	1.3386	0.891895	0.804062	0.831199	1.06568	1.59268	1.29051	0.920194	0.838252	0.43498	0.63995	0.92982	0.854583	0.808087		2.59369	2.65917	1.56684	0.850659		1.0081	0.951079
3	FED	sucla2-/-ubi:sirt5	0.633228	0.288017	0.785324	0.452193	1.02556	0.411511	0.572918	0.674642	1.75207	0.576619	0.286676	0.475582	0.533177	2.06163	0.714368	0.567864	0.453464	0.178546	0.288945	0.390825	0.451221	0.264167		3.66275	3.0527	1.16345	0.927511		0.837324	0.957521
3	FED	sucla2-/-ubi:sirt5	0.575502	0.324281	0.883103	0.432989	0.890607	0.366188	0.665394	0.571742	1.62785	0.599644	0.273089	0.445421	0.433337	1.63624	0.684576	0.614403	0.395306	0.149441	0.22684	0.322371	0.516975	0.265724		3.54074	7.95534	1.45466	0.998855		0.814337	0.846222
