# Supplementary material for: NAD+ and Sirt5 restore mitochondrial bioenergetics failure and improve locomotor defects caused by sucla2 mutations
Source: JCI Insight. 2026 Jan 23;11(2):e181812. doi: 10.1172/jci.insight.181812 (PMC12892911; doi:10.1172/jci.insight.181812)
Supplement: Supporting data values [file jciinsight-11-181812-s237.xlsx]

## Sheet: Figure 1A-B-C
Figure 1A
Schematic representation of experimental set-up for closed-loop presentation of visual and acoustic stimuli
Figure 1B
Sequence of visual and acoustic stimuli followed by average mobility computed from the zebrafish trajectories in the open field arena
Raw data available upon request
Figure 1C
Analysis of tail angle kinetics for 10 categories of movements
Raw data available upon request

## Sheet: Figure 1D-E
Figure 1D	Average frequency of tail bouts
	Control	mutant
	1.48556	0.221111
	1.72	0.311667
	1.40481	1.07963
	1.24981	0.489815
	0.831852	0.566667
	1.39833	0.478148
	0.657222	0.499444
	1.32019	0.102778
		1.01852
		0.587037
		1.68611
		1.60148
		0.667037
Figure 1E
Probability density function of the vigor of tail movements
Raw data available upon request

## Sheet: Figure 2A
Figure 2A	Scheme of Non invasive redox quantification workflow
Images taken from BioRender
Source data not applicable.

## Sheet: Figure 2B-D
Figure 2B-D	Quantification of fluorescence intensity after Resazurin treatment
Source Data exported from Graphpad
Statistics: Unpaired t test for each stage
	3dpf			4dpf			5dpf
	wild-type	sucla2-/-		wild-type	sucla2-/-		wild-type	sucla2-/-
	0.7	0.2		0.6	5.3		2.4	5.5
	0.9	0.1		0.9	3.8		0.6	8.3
	1.8	1.2		1.1	6.2		0.2	11.6
	1.4	0.1		1.1	5.2		1.9	4.9
	1	0.7		1.1	5.5		0.5	6.5
	0.9	0.5		1	4.3		1.5	9
	0.7	1.3		0.7	5.7		1.1	6.1
	0.8	1.1		1.2	5		0.6	9.3
	1	1.1		0.9	4.6		0.8	7.4
	1.5	0.6		1.1	4.5		1	8.4
	0.1	1.4		1.1	5		1.5	6.1
	0.6	1.7		1.2	4.1		2.2	7.1
	1.2	1.9		1	4.6		-0.1	6.4
	0.8	0.8		1	7.5		1	11
	0.1	0.9		1	5.8		-0.2	7.7
	0.8	2		1.1	5.2			3.2
	0.5	0.6		0.8	8.5			5.1
	1.3	0.9		1	5.3			7
	1.1	1.2		1.1	8.2			7.9
	2			0.7				8
	1.4			1.2				5.8
	2.8			1.1				8.2
	1			1.2				7.5
	0.6							3.7
	0.1							4.8
	1.2							10.6
	1.1							7
	0.7							5.5
								5.3
								4.6
								11.9
								4.6

## Sheet: Figure 2E-F
Figure 2E-F	Prediction and validation of the discriminative non invasive genotyping technique
Figure 2E	Representative graph for genotypes prediction of an sucla2 heterozygous incross
Source data not applicable.
Figure 2F
Source Data comparing predicted genotypes given by Alamar method and "real" genotypes given by high resolution melting Method
Plate 1	sucla2 Het inx
number of fish	predicted KO	predicted HET	predicted WT
real KO	22	9	0
real HET	1	23	17
real WT	0	16	6
total	23	48	23	94
%	predicted KO	predicted HET	predicted WT
real KO	95.6522	18.75	0
real HET	4.34783	47.9167	73.913
real WT	0	33.3333	26.087
	100	100	100

## Sheet: Figure 2G
Figure 2G	Schematic representation of protocol to Light Flash Response (LFR)
Zebrabox technology , viewpoint
graph represents an activity pattern of sucla2−/− and control zebrafish larvae during the first 4 seconds of the light flash.
DataSource too heavy, analysed by R script
R script applicable for 2 conditions (WT vs KO)
########################################################################################
# This script will analyze raw data from the following quantification-mode protocol: #
# 2 minutes of dark #
# 10 seconds of light at 100% #
# 2 minutes of dark #
# It will generate line plots of the raw activity per seconds by genotype (2 genotypes)# #
########################################################################################
library("plyr")
library("tibble")
library("doBy")
library("ggplot2")
library("dplyr")
#Define the working directory
workingdirectory <- "C:/..."
setwd(workingdirectory)
#temp_raw_01.csv is the output file from the Zebrabox
#list_genotype_raw.xlsx is your custom file that contains one column with the well number going from 0 to 95 and one column with the
#corresponding genotype in the format of "wt/ko/het".
temp_raw <- read_csv("./temp_raw_01.CSV", col_names = FALSE)
list_genotype_raw <- read_excel("./list_genotype_raw.xlsx", col_names = FALSE)
colnames(temp_raw_01) <- c("absolute_time","relative_time","session","event","wellnum","activity")
colnames(list_genotype_raw) <- c("wellnum","genotype")
#count the number of individuals for each genotype
wt_num<-sum(list_genotype_raw$genotype == "wt")
ko_num<-sum(list_genotype_raw$genotype == "ko")
#merge genotype to raw data
temp_genotype <- join(temp_raw_01,list_genotype_raw)
#remove non interesting columns and het samples
clean_temp <- subset(temp_genotype, select=c("genotype","relative_time","wellnum", "activity"), genotype!="het")
#subset ko and wt
wt_sub <- subset(clean_temp, genotype=="wt")
ko_sub <- subset(clean_temp, genotype=="ko")
#create bin of the desired length, taking the highest value of the relative_time column and dividing by the binlegth
binLength = 1
ranges<-seq(binLength,(max(wt_sub[,2])+(max(wt_sub[,2]) %% binLength)), binLength)
#list that will contain the activity.mean for the bins
lis<- list()
#counter value used to index the list
counter=1
#vector that will contain the average and sd for each bin
wt_mean<-numeric(0)
wt_sd<-numeric(0)
ko_mean<-numeric(0)
ko_sd<-numeric(0)
#we loop through ranges for wt and ko
for (i in ranges)
{
#var will contain the indexes of the sequences that have length between i and i- binLength
var<- which(wt_sub[,2] <= i & wt_sub[,2] > i-binLength)
#values bin contains the actual activity.mean distribution for the bin
values_bin<- wt_sub[var,4]
#adding the distribution of activity.mean to the list
lis[[counter]] <- values_bin
#adding the average of activity.mean distribution to the average vector, change
#mean to median or any other summarizing function if you want
wt_mean<-c(wt_mean, mean(values_bin))
wt_sd<-c(wt_sd, sd(values_bin))
#incrementing counter so the next bin will be put in the correct list slot.
counter = counter +1
}
for (i in ranges)
{
var<- which(ko_sub[,2] <= i & ko_sub[,2] > i-binLength)
values_bin<- ko_sub[var,4]
lis[[counter]] <- values_bin
ko_mean<-c(ko_mean, mean(values_bin))
ko_sd<-c(ko_sd, sd(values_bin))
counter = counter +1
}
#merge data in a single table and calculate the sem
mean_by_sec <- data.frame(ranges,wt_mean,wt_sd,wt_sem=(wt_sd/sqrt(wt_num)),ko_mean,ko_sd, ko_sem=(ko_sd/sqrt(ko_num)))
#plot
ggplot(mean_by_sec, aes(ranges)) +
geom_line(aes(y = wt_mean, colour = "wt"), size=0.8) +
geom_line(aes(y = ko_mean, colour = "ko"), size=0.8) +
scale_colour_manual(values = c("red", "springgreen4")) +
scale_x_continuous(breaks=seq(0,250,by=10),
expand=c(0.005,0.005)) +
geom_rect(data = mean_by_sec, aes(xmin = 120,xmax = 130, ymin = -Inf,ymax = Inf), fill = "yellow", alpha=0.005) +
xlab("seconds") +
ylab("mean activity") +
ggtitle("Activity/sec") +
theme(legend.title = element_blank(),
plot.title = element_text(size=10),
panel.grid.major = element_blank(),
panel.grid.minor = element_blank())
#Statistical analysis: determine if there is a difference between the genotype in the 10 seconds of flash
#select data from wt and tg for the seconds between 120 and 130
wt_sub_flash <- subset(wt_sub, relative_time<=124 & relative_time>=120)
ko_sub_flash <- subset(ko_sub, relative_time<=124 & relative_time>=120)
t_test_flash_effect <- t.test(wt_sub_flash$activity,ko_sub_flash$activity)
sub_flash <- rbind(wt_sub_flash, ko_sub_flash)
#plot every single fraction of the first 4 seconds of the flash
ggplot(sub_flash, aes(x=relative_time, y=activity)) +
geom_line(aes(colour=genotype, group=genotype), size=0.5, show.legend = FALSE)+
scale_colour_manual(values = c("deepskyblue4","dimgray"))+
#geom_point(aes(colour=genotype), size=4) +
xlab("time (s)") +
ylab("activity") +
theme_bw(base_size=15) +
theme(axis.text=element_text(size=12, color="black"),
axis.title=element_text(size=14)) +
facet_grid(factor(genotype, levels=c('wt','ko'))~.)
#calculate number of event per individual different from zero
count <- sub_flash %>%
group_by(wellnum) %>%
mutate(count_activity = cumsum(activity > 0))
number_event <- subset(count,relative_time== max(count$relative_time), select=c("genotype", "wellnum","count_activity"))
ggplot(data = number_event, aes(x = genotype , y = count_activity, group=genotype, level=genotype)) +
geom_boxplot(width=0.7, show.legend = FALSE, outlier.shape = NA, aes(fill=genotype)) +
scale_fill_manual(values = c("deepskyblue4","dimgray"))+
geom_jitter(position=position_jitter(0.15)) +
stat_boxplot(geom='errorbar', linetype=1, width=0.5, show.legend = FALSE) +
theme_bw(base_size=15) +
theme(axis.text=element_text(size=12, color="black"),
axis.title=element_text(size=14)) +
xlim("wt","ko") +
labs(y = "number of event", x = "genotype")
t_test_num_effet <- t.test(count_activity ~ genotype, data = number_event)
#calculate amplitude of mouvement per individual
max_activity <- summaryBy(activity~wellnum, data = sub_flash, FUN = max)
max_activity_individual <- join(max_activity,list_genotype_raw)
ggplot(data = max_activity_individual, aes(x = genotype , y = activity.max, group=genotype, level=genotype)) +
geom_boxplot(width=0.7, show.legend = FALSE, outlier.shape = NA, aes(fill=genotype)) +
scale_fill_manual(values = c("deepskyblue4","dimgray"))+
geom_jitter(position=position_jitter(0.15)) +
stat_boxplot(geom='errorbar', linetype=1, width=0.5, show.legend = FALSE) +
theme_bw(base_size=15) +
theme(axis.text=element_text(size=12, color="black"),
axis.title=element_text(size=14)) +
xlim("wt","ko") +
labs(y = "maximal activity", x = "genotype")
t_test_max_activity <- t.test(activity.max ~ genotype, data = max_activity_individual)
#write tables
write.csv(mean_by_sec, file="./data_table_mean_by_sec.CSV")
capture.output(t_test_flash_effect, file="./statistics_flash.txt")
write.csv(sub_flash, file="./rawdata_4s_flash.csv")
write.table(mean_by_individual_genotype, file="./data_table_mean_by_individual.csv",sep = "\t")
write.table(number_event, file="./number_events.csv",sep = "\t", row.names = FALSE)
write.table(max_activity_individual, file="./max_activity.csv",sep = "\t", row.names = FALSE)
capture.output(t_test_num_effet, file="./t_test_num_effet.txt")
capture.output(t_test_max_activity, file="./t_test_max_activity.txt")

## Sheet: Figure 2H-I
Figure 2H-I	Maximum Activity and Number of Events for each development stage
Data generated via R scripts and reported in Excel files
4 dpf					5 dpf					6 dpf
genotype	wellnum	Number of Events	activity.max		genotype	wellnum	Number of Events	activity.max		genotype	wellnum	Number of Events	activity.max
ko	4	0	0		ko	4	0	0		ko	1	0	0
ko	10	7	16		ko	10	22	44		ko	2	4	20
ko	13	18	36		ko	13	10	16		ko	3	0	0
ko	16	17	46		ko	16	8	14		ko	6	0	0
ko	17	35	42		ko	17	22	36		ko	10	11	38
wt	22	25	34		wt	22	20	50		ko	11	5	14
ko	30	3	16		ko	30	0	0		wt	12	14	28
wt	32	4	16		wt	32	24	42		ko	14	5	12
ko	34	0	0		ko	34	0	0		ko	15	13	14
wt	35	15	24		wt	35	11	26		wt	18	48	56
ko	38	6	16		ko	38	9	28		wt	22	37	42
ko	39	16	24		ko	39	0	0		ko	24	2	4
wt	40	14	38		wt	40	2	4		ko	26	11	24
ko	42	1	4		ko	42	0	0		wt	28	17	42
ko	46	7	22		ko	46	1	4		ko	30	23	54
ko	47	3	4		ko	47	7	28		wt	33	22	32
wt	52	29	24		wt	52	17	24		wt	34	24	52
wt	54	39	44		wt	54	19	20		ko	35	7	20
wt	55	14	32		wt	55	14	28		wt	36	23	42
wt	57	8	16		wt	57	30	32		ko	37	1	8
ko	58	0	0		ko	58	2	4		ko	38	8	26
wt	59	4	12		wt	59	0	0		ko	39	9	20
wt	61	31	50		wt	61	8	22		wt	40	17	48
wt	63	0	0		wt	63	8	28		ko	42	2	8
wt	66	15	20		wt	66	18	26		wt	44	23	32
ko	69	17	28		ko	69	8	14		ko	45	18	50
wt	70	27	44		wt	70	9	26		ko	47	7	26
wt	71	16	22		wt	71	16	30		wt	48	26	40
ko	72	2	26		ko	72	2	12		wt	49	29	40
ko	73	1	14		ko	73	2	12		wt	52	17	42
ko	74	10	36		ko	74	5	20		wt	54	12	26
ko	75	0	0		ko	75	11	22		ko	55	16	44
ko	79	2	8		ko	79	17	28		wt	56	34	68
ko	80	22	36		ko	80	30	36		ko	57	17	56
ko	81	0	0		ko	81	4	10		ko	58	8	32
wt	82	1	14		wt	82	5	30		wt	61	25	64
wt	83	0	0		wt	83	24	36		ko	62	4	22
ko	88	26	18		ko	88	1	8		ko	63	8	18
wt	89	8	16		wt	89	18	30		wt	65	12	28
wt	91	15	22		wt	91	20	60		wt	68	22	42
ko	94	16	24		ko	94	0	0		ko	69	16	28
ko	95	10	20		ko	95	1	4		ko	71	7	14
										ko	72	6	26
										wt	73	3	8
										wt	76	17	40
										wt	77	25	30
										wt	79	17	24
										ko	80	20	50
										wt	82	19	52
										wt	83	42	50
										ko	86	12	16
										ko	87	11	18
										wt	88	35	64
										wt	91	37	34
										wt	92	28	44
										ko	95	11	54

## Sheet: Figure 2K
Figure 2K	Quantification of food intake
Source Data exported from Graphpad
		sucla2+/+	sucla2-/-
	Absence	21	5
	Presence	5	21

## Sheet: Figure 2J
Figure 2J	Picture highlighting presence of food into larvae gastrointestinal track
Whole larvae are imaged using a stereo microscope Leica M165FC

## Sheet: Figure 3A
Figure 3A	Hunting experimental set up
	Non applicable

[truncated: 46 more sheets: Figure 3B-C, Figure 3D, Figure 3E, Figure 3F, Figure 3G, Figure 3H, Figure 3I, Figure 3J, Figure 4A-B, Figure 4C, Figure 4D, Figure 4E, Figure 4F , Figure 4G, Figure 4H-I, Figure 4J, Figure 4K-L, Figure 5A, Figure 5B-C-D, Figure 5E-F-G  …]
